# Supplementary material for: Clinical Predictors and Prevalence of Enteral Nutrition Intolerance in Acute Pancreatitis: An Updated Systematic Review and Meta-Analysis
Source: Nutrients. 2025 Mar 5;17(5):910. doi: 10.3390/nu17050910 (PMC11902221; doi:10.3390/nu17050910)
Supplement: Supplementary file 1 [file nutrients-17-00910-s001.zip]

Archive with 1 entries (1 files):
- nutrients-3500681-supplementary.pdf
